# Supplementary material for: Knockdown of microRNA390 Enhances Maize Brace Root Growth
Source: Int J Mol Sci. 2024 Jun 20;25(12):6791. doi: 10.3390/ijms25126791 (PMC11203754; doi:10.3390/ijms25126791)
Supplement: Supplementary file 1 [file ijms-25-06791-s001.zip]

Archive with 1 entries (1 files):
- ijms-2980015-supplementary.xlsx
