# Supplementary material for: Knockdown of microRNA390 Enhances Maize Brace Root Growth
Source: Int J Mol Sci. 2024 Jun 20;25(12):6791. doi: 10.3390/ijms25126791 (PMC11203754; doi:10.3390/ijms25126791)
Supplement: Supplementary file 1 [file ijms-25-06791-s001.zip › ijms-2980015-supplementary.xlsx]

## Sheet: Sheet1
Table S1. Primers used in this study
Primer name	Primer sequence (5' to 3')
STTM-common-real-PF	CATTTGGAGAGGACAGCCCAAG
STTM-common-real-PR	CTGGTGATTTCAGCGTACCGAA
real-390-PF	GGCGCTATCCCCTATCCTGAGCTT
Common primer-R1	TCCAGGTTTAGTCGTCTCGTGTCT
U6-real-PF	TACAGATAAGATTAGCATGGCCCC
U6-real-PR	GGACCATTTCTCGATTTGTACGTG
Common reverse primer	CCAGTGCAGGGTCCGAGGT
A-Stem-loop-390	GTCGTATCCAGTGCAGGGTCCGAGGT
A-Stem-loop-390	ATTCGCACTGGATACGACGGCGCT
B-Stem-loop-390	CGCGAAGCTCAGGAGGGAT
Zm-ACTIN-PF	CAATGGCACTGGAATGGT
Zm-ACTIN-PR	ATCTTCAGGCGAAACACG
Zm00001d048527 rld1-PF	GCCTTGAAGGTCAGCCTCTT
Zm00001d048527 rld1-PR	CATCATCTGGGAAATGCTCA
Zm0001d027317 rld2-PR	TGAAGACGTTGTTGTTGCTTG
Zm0001d027317 rld2-PR	TCAGCCCATTCAGATCTATGC
Zm00001d041489 ZmHB25-PF	AGCAGATCAAGGTCTGGTTCC
Zm00001d041489 ZmHB25-PR	GGTCATTCTCCTCCATCAACA
Zm00001d031061 ZmHB119-PF	CAGGCAGATCAAGGTCTGGT
Zm00001d031061 ZmHB119-PR	AGACGGGACACCTGCTTCT
GRMZM2G178686 TAS3a-PF	GTAAGGCCTCTTCTTGACCTTGTA
GRMZM2G178686 TAS3a-PR	CACAGGGTGAAAACATTAACTGAAC
GRMZM2G084821 TAS3c-PF	GGTTCACGTGGTTCATGTCTAGTAT
GRMZM2G084821 TAS3c-PR	AAACATATAGTTGAACCCACAGC
GRMZM2G082055 TAS3g-PF	ACCTATTCACCACCGCTGTC
GRMZM2G082055 TAS3g-PR	TGCGAGAGTGTTCCAAGCTC
Zm00001d043431 ARF11-PF	GCACAAAAGTGTTTTTCACATTTC
Zm00001d043431 ARF11-PR	TGTAAGTTGATCCTTGCTCCAATA
Zm00001d043922 ARF12-PF	ACTCCTATTCCTGCACCTCATAAC
Zm00001d043922 ARF12-PR	TTGTGAACTTCCAATAGGGTACAA
Zm00001d038698 ARF23-PF	AAGCTACTTATGCTGTCTGCTGTG
Zm00001d038698 ARF23-PR	TCTGGTTCCAACTGAAAAGTGATA
Zm00001d039006 ARF24-PF	CTTCCCCATGTTAATCCAGACTAC
Zm00001d039006 ARF24-PR	CAGCAGCATTGTCATGAGTTCTAT
Zm00001d012731 ARF26-PF	ATTTCAATAGTGACAGCACAAAGC
Zm00001d0127313 ARF26-PR	CTTCAGGAACTTAGCGTATGGAAT
Zm00001d021249-PF	GATCAGGGACTACATACACGTC
Zm00001d021249-PR	GTAGGCCACACAACCTATATCA
Zm00001d047830 Kao2-PF	TCCTGAAGTTTATCGTGACTCC
Zm00001d047830 Kao2 -PR	CCAAGTCCAAAAGGAAGGAATG
Zm00001d027710 prx44-PF	CAGCTGATTACGCTAGGTCTAT
Zm00001d027710 prx44-PR	AAAGAAAATGATGTGTGGGGTG
Zm00001d011129 -PF	CGAAAGTATGTGAAGCATCGAC
Zm00001d011129-PR	GAATGTGTTGAAGGCATCATGT
Zm00001d026108 GRS-PF	GCATGAAGACGTCAGGAAGA
Zm00001d026108 GRS-PR	CCGTGACAGGAAGGAGGAAC
Zm00001d005536 AKH2-PF	CTGAAATTACGGACTATGCAGC
Zm00001d005536 AKH2-PR	CCACTGAAAATGCCCTCAATAC
Zm00001d011075 NCBP2-PF	ACCAATGGAATCCGACTATTCA
Zm00001d011075 NCBP2-PR	TTCATCGTCCATCTCCGATAAG
Zm00001d008845-PF	TCCATCTACCTGACTTCCCTAA
Zm00001d008845-PR	CGTAGAATAAGCACAATGTGGG
Zm00001d043471 TBL3-PF	CGGTAACAGCTAGAGATATGCA
Zm00001d043471 TBL3-PR	AATATCGAACGTGTAGAGTCCC
Zm00001d013771 maf1-PF	TCTGCTTAAGCGTGATGGCA
Zm00001d013771 maf1-PR	CCCACGTAGTTCGCATTCCT
Zm00001d052096-PF	ACCCACTGATTCTACACCCC
Zm00001d052096-PR	CAAATCGAACCTGACACCGA
Zm00001d027525 chn32-PF	TAGAATCCGCCTCTTTACTGAC
Zm00001d027525 chn32-PR	GCAAATAAGTTCTTTGTCGGGT
Zm00001d050758 RPF1-PF	CGAACTGTCCACTCCACCTG
Zm00001d050758 RPF1-PR	TAGTCTCATCGGGCTCCCTT
Zm00001d017112 B3-PF	AAACAGGAAGGCAGAATGTCTA
Zm00001d017112 B3-PR	CATTGGAAAGCGACTTGGATAG
Zm00001d039231-PF	AATCTTGTGCTCATTCTACCTAGT
Zm00001d039231-PR	ACTCTGCCTACATCTAAGCATATAA
Zm00001d049823 mtn2-PF	CTCCACATTGACCTTGTATTGC
Zm00001d049823 mtn2-PR	ACAACAGCTACTGGTACTGTAC
arf11 EMS4-10a34d-PF	TTTGGGGGTGGGGGATACA
arf11EMS4-10a35d-PR	CCACATTGTAGCAATTCAGGAC
arf26 EMS4-1c4e8c-PF	AAAGTGTTGCCTTTTATGCAGGT
arf26 EMS4-1c4e8c-PR	GTGTTTCATGCTGTGGCCTG
